# Supplementary material for: Metabolic Adaptation during Cardiac Exercise Rehabilitation in Patients after a First Myocardial Infarction
Source: J Proteome Res. 2026 Feb 3;25(3):1636–46. doi: 10.1021/acs.jproteome.5c00997 (PMC12973364; doi:10.1021/acs.jproteome.5c00997)
Supplement: Supplementary file 1 [file pr5c00997_si_001.xlsx]

## Sheet: Polar Metabolites
Supplementary File 1 Pre-initial vs pre-final training comparison
Data of all pairwise comparisons (pre-initial vs pre-final training) and corresponding p-values and fold changes for polar metabolites.
	log2(FC)	-log10(pvalue)
N-Acetyl-L-tyrosine	0.90283	3.5561
Imidazoleacetic acid	-0.52617	1.9672
GDP	-0.34755	1.565
Adenosine	0.32028	1.5266
Phosphocreatine	0.12812	1.4814
cis-5-Tetradecenoylcarnitine	0.42886	1.4423
2-Hydroxypyridine	-0.50539	1.4182
N-a-Acetyl-L-arginine	0.25321	1.4124
Nervonic acid	0.27895	1.3795
Elaidic carnitine	0.36547	1.3385
Adenosine monophosphate	0.29453	1.2435
Vaccenyl carnitine	0.34397	1.2342
1-Aminocyclopropanecarboxylic acid	0.18989	1.1823
Acetoacetic acid	-0.19081	1.1634
Betaine	0.25909	1.1289
N2-Acetylornithine	0.19002	1.1106
Stearoylcarnitine	0.52797	1.0859
Glycerophosphocholine	0.42027	1.0427
Capric acid	-0.28637	1.0288
Linoelaidylcarnitine	0.32153	0.99865
Malonic acid	-0.20147	0.97552
Octanoylcarnitine	0.36789	0.94423
4-Pyridoxic acid	-0.18016	0.89211
Mannitol	0.20782	0.87768
Choline	0.1868	0.85604
Hexadecenoylcarnitine	0.22225	0.85568
Histamine	0.12877	0.85385
Dodecanoic acid	-0.24924	0.83914
5-Hydroxy-L-tryptophan	-0.50827	0.82059
Taurine	-0.12921	0.78934
Stearic acid	0.24986	0.77885
Nonadecanoic acid	0.24986	0.77885
N-Acetyl-L-glutamic acid	0.21872	0.77036
Decanoylcarnitine	0.18686	0.76501
Pyroglutamic acid	-0.21076	0.76067
Arachidonoylcarnitine	-0.16006	0.73946
Palmitoleic acid	0.32893	0.73368
Serine	-0.1745	0.72568
Ketoleucine	0.36973	0.72249
1-Methyluric acid	0.34624	0.69881
Palmitoylcarnitine	0.27076	0.6932
Isocitric acid	0.080622	0.63812
Heneicosanoic Acid	0.12016	0.63403
Glutamic acid	-0.098566	0.63012
delta-Valerolactone	0.1362	0.62993
Docosahexaenoic acid	0.19696	0.61783
Pyruvic acid	-0.2347	0.61586
UTP	-0.48575	0.60258
Oxalacetic acid	0.073424	0.59726
Melibiose	-0.21741	0.58267
Urea	0.10754	0.5775
Citicoline	-0.095866	0.56729
Malic acid	-0.084547	0.56403
Inosine	-0.3502	0.55048
Adenine	0.12277	0.54771
Hexadecanedioic acid mono-L-carnitine ester	0.17535	0.53708
Phosphoserine	-0.30361	0.53485
Citrulline	0.17366	0.5322
NADPH	0.084302	0.51472
Pyridoxal	0.10985	0.50048
Erucic acid	0.094815	0.48681
Heptadecanoyl carnitine	0.37795	0.48437
Pentadecanoic acid	-0.21768	0.48291
Oxoglutaric acid	-0.11741	0.48175
Glutamine	0.10736	0.46357
GTP	-0.31601	0.45553
Lysine	-0.13135	0.45074
Myristic acid	-0.11475	0.44952
ATP	-0.42044	0.44831
Folic acid	0.33003	0.43588
Glyceric acid 1,3-biphosphate	-0.31443	0.43464
Adrenic acid	-0.50064	0.43368
ADMA	0.080224	0.43366
Behenic acid	0.30391	0.42511
GSSG	0.072287	0.4171
NAD	0.060746	0.41052
Nicotinic acid mononucleotide	0.19726	0.40179
Sarcosine	0.065227	0.39877
dGMP	0.10707	0.39618
Fumaric acid	-0.11891	0.39609
Phosphoenolpyruvic acid	-0.17682	0.39153
L-alpha-Aminobutyric acid	-0.061259	0.37558
Succinic acid	-0.13137	0.36903
ADP-glucose	0.093018	0.36672
D-Mannose	0.10889	0.36135
Dimethylglycine	0.12933	0.35725
Dodecanoylcarnitine	0.40141	0.35598
Xanthine	-0.17112	0.35549
Threonic acid	0.39623	0.35475
alpha-D-Glucose	0.050704	0.35089
Arachidic acid	-0.15628	0.35044
3-Hydroxyisovalerylcarnitine	-0.084547	0.34483
Glucosamine	-0.079934	0.33809
Glycine	-0.099899	0.33638
Glycocholic acid	-0.28756	0.3332
Uridine diphosphate-N-acetylglucosamine	-0.22228	0.32067
D-Alanine	-0.061591	0.3154
N-methyl-L-glutamic Acid	-0.053675	0.30629
Aniline	0.11118	0.29286
D-Glycerate 3-phosphate	-0.20391	0.29252
Uridine diphosphate glucuronic acid	-0.22542	0.29156
Oleic acid	-0.047	0.28754
N-Acetylserotonin	0.22173	0.2651
9-Decenoylcarnitine	0.024677	0.26078
Linoleic acid	0.16577	0.25918
Hexanoylcarnitine	0.074107	0.25911
5'-Methylthioadenosine	-0.072884	0.24852
Valeric acid	0.24756	0.24331
Palmitic acid	0.080359	0.23946
Allantoin	0.074901	0.23234
D-Fructose	0.038436	0.22606
Tridecanoic Acid	-0.17972	0.22167
D-Sedoheptulose 7-phosphate	-0.065685	0.22148
Niacinamide	0.11623	0.21721
2-Hydroxy-4-(methylthio)butanoic acid	0.18617	0.21633
N-Acetyl-L-phenylalanine	0.16392	0.21624
Succinylacetone	-0.028149	0.21246
L-Arginine	0.079474	0.2107
2-Ketobutanoic acid	-0.092599	0.2098
(R)-Salsolinol	-0.11618	0.20956
Methylhistidine	0.047091	0.20604
NADP+	0.05614	0.20309
Glucose 1-phosphate	-0.06497	0.19736
D-myo-Inositol 3-phosphate	-0.067019	0.18685
Uracil	0.073155	0.18108
Kynurenine	0.18296	0.17811
Dihydrothymine	0.046701	0.1771
Itaconic acid	-0.046784	0.17421
Creatine	0.040972	0.1735
ADP	-0.13247	0.167
Glutarylcarnitine	0.10723	0.16621
Guanosine	-0.035115	0.1655
Trehalose	-0.46521	0.16142
Butyrylcarnitine	0.038954	0.16093
alpha-Ketoisovaleric acid	-0.054732	0.15714
alpha-Linolenic acid	0.025025	0.14974
Deoxycytidine	0.035266	0.14707
L-Valine	0.026499	0.14073
myo-Inositol	0.062011	0.13945
L-Carnitine	0.063988	0.13554
Lactulose	-0.41182	0.13441
Sphingosine	-0.026827	0.13109
L-Acetylcarnitine	0.033418	0.1302
p-Aminobenzoic acid	-0.025936	0.11996
Heptanoylcarnitine	0.041521	0.11764
Tricosanoic acid	0.090187	0.11696
Pantothenic acid	-0.07072	0.11632
10Z-Heptadecenoic acid	0.045822	0.11557
DHAP	-0.061659	0.10745
Uridine	0.066878	0.10332
Ethanolamine	0.015978	0.10187
L-Pipecolic acid	-0.24427	0.098035
2-Aminophenol	0.026683	0.093898
Proline	-0.0051991	0.091663
Valerylcarnitine	-0.047824	0.08842
L-Allothreonine	-0.035304	0.087954
L-Threonine	-0.035304	0.087954
Lactic acid	-0.022609	0.080818
Hypoxanthine	-0.19893	0.074058
NADH	0.014597	0.071977
L-2-Hydroxyglutaric acid	-0.046722	0.068843
Heptadecanoic acid	0.34692	0.065565
Phenyllactic acid	-0.051655	0.062865
Succinic semialdehyde	-0.014219	0.062236
Propionylcarnitine	-0.039038	0.061564
Methionine	-0.034513	0.056853
Acetylglycine	-0.00066165	0.055205
Phenylalanine	-0.038067	0.0542
Histidine	-0.013474	0.053082
Arachidonic acid	-0.03503	0.051615
N-Acetyl-L-aspartic acid	0.022711	0.051609
1,3-Dimethyluric acid	-0.036507	0.051594
L-Aspartic acid	-0.0039368	0.051428
Leucine	0.0085768	0.049537
L-Tyrosine	-0.019436	0.047172
Isoleucine	0.0079085	0.047054
Nicotine	0.084632	0.045127
4-Hydroxycinnamic acid	-0.012365	0.043556
Glycerol	0.016263	0.043303
Adenosine 3',5'-diphosphate	-0.079179	0.04283
Cytosine	-0.021069	0.041588
Tetradecanoylcarnitine	0.03297	0.039185
L-Tryptophan	-0.0013384	0.03585
11Z-Eicosenoic acid	0.090344	0.033719
Creatinine	-0.0038178	0.029208
Glycerophosphoinositol	-0.040728	0.027334
Myristoleic acid	0.074309	0.025597
Sucrose	-0.84431	0.01953
2-Methylbutyroylcarnitine	-0.038438	0.017269
Uric acid	-0.015284	0.016689
4-Hydroxyproline	-0.10743	0.014696
Phenol	0.074111	0.010158
Acetylcholine	-0.018698	0.0087476
L-Norleucine	-0.029729	0.0087415
Dihomo-gamma-linolenic acid	0.14322	0.007053
1-Methylhistidine	-0.081413	0.0066938
CDP-ethanolamine	-0.034078	0.0020589

## Sheet: Lipids
Pre-initial vs pre-final training comparison
Data of all pairwise comparisons (pre-initial vs pre-final training) and corresponding p-values and fold changes for lipids.
	log2(FC)	-log10(pvalue)
EtherPE 18:2e_22:1	0.33675	1.5163
PE 18:0_22:5	0.19214	1.3999
EtherPE 16:1e_18:3	0.24213	1.3827
PE 18:0_18:2	-0.36127	1.276
LPC 0:0/14:0	-0.11139	1.0725
Cer_NS d18:1_16:0	-0.26647	1.0522
LPE 16:0	0.20747	0.9521
EtherPE 18:2e_18:1	0.14581	0.92152
SM d41:2	0.096136	0.88729
LPC 24:0/0:0	-0.29827	0.85114
LPC 20:3/0:0	0.2177	0.84402
FA 18:0	0.18745	0.81335
FA 12:0	-0.24724	0.80257
Cer_NS d18:1_17:0	-0.23944	0.7916
SM d43:2	0.15889	0.75846
PC 33:2	-0.10478	0.75349
EtherPC 18:1e_18:1	0.24115	0.75299
LPE 18:1	0.23316	0.75104
FA 14:1	-0.2248	0.74685
PC 40:5	0.7579	0.74461
PG 34:2	-0.071777	0.73363
SM d44:2	-0.12336	0.71926
PC 19:0_20:4	0.48024	0.70566
FA 22:6	0.070371	0.69851
LPC 18:1/0:0	0.13299	0.69092
PC 15:0_20:4	0.069436	0.6894
PC 37:4	-0.06063	0.68515
EtherPC 16:0e_20:3	-0.13932	0.67905
FA 13:0	0.13957	0.67216
PC 35:5	0.18081	0.67211
PC 28:1	-0.24411	0.67011
PI 18:1_22:6	-0.22635	0.65199
PE 16:0_18:1	0.13204	0.63743
TG 48:2	1.286	0.60474
SM d35:2	0.25363	0.59722
PG 18:2_18:2	0.2124	0.59115
PE 18:0_18:3	-0.099516	0.58671
PC 28:0	-0.14746	0.58622
Cer_NS d18:2_24:1	-0.17022	0.583
PC 36:5	0.058728	0.58112
SHexCer d42:3	-0.14673	0.57809
LPC 0:0/20:3	-0.32609	0.57103
FA 20:3	0.083889	0.56862
EtherPE 16:1e_20:4	0.23253	0.54617
PE 16:1_18:1	-0.15114	0.52351
PC 36:2	0.34886	0.51835
PC 38:5	-0.14201	0.51575
LPC 18:2/0:0	0.042384	0.5152
TG 52:2	1.2718	0.51233
EtherPE 18:0e_18:2	0.083706	0.51142
Cer_NS d18:1_24:1	-0.18965	0.51092
LPC 15:0/0:0	-0.10172	0.50451
EtherPE 16:1e_16:0	0.083897	0.49718
TG 56:5	0.17228	0.49551
SHexCer d40:0	-0.12441	0.47793
PC 32:3	-0.20843	0.46677
SM d34:2	-0.082264	0.46486
TG 56:7	0.24532	0.45941
FA 18:1	0.2109	0.45638
PE 18:2_20:4	0.18966	0.45314
PC 38:2	-0.064149	0.44166
SM d34:1	-0.055495	0.4414
PS 40:7	-0.2019	0.44127
PS 18:0_18:1	-0.19792	0.43888
EtherPE 18:2e_22:3	0.15794	0.43303
PC 34:2	-0.10086	0.4318
Cer_NP t18:0_24:1	-0.16788	0.43161
SM d42:1	-0.066731	0.43009
FA 18:3	0.1043	0.42975
LPC 16:0/0:0	0.0084652	0.42488
PC 18:0_18:1	-0.1714	0.41772
TG 54:6	-0.16727	0.41533
TG 46:1	-0.60826	0.40888
EtherPE 16:1e_22:6	0.075758	0.40389
PE 18:0_18:1	0.099074	0.40349
PC 32:1	-0.038728	0.38299
PG 18:1_20:5	0.089042	0.38153
PI 18:0_22:3	-0.23787	0.38129
TG 46:2	-0.19961	0.37769
EtherPE 18:1e_22:6	0.088695	0.37752
SM d35:1	-0.048237	0.37376
SM d36:2	-0.15287	0.37169
SM d31:1	0.54868	0.37097
SHexCer d40:1	-0.063957	0.36582
SHexCer d42:1	-0.082985	0.35719
FA 22:0	0.050223	0.35116
PC 40:8	-0.029931	0.35
SM d34:0	-0.14562	0.34819
SM d36:0	-0.095219	0.34678
LPC 17:0/0:0	-0.0811	0.34678
PC 18:1_22:6	-0.1311	0.33922
EtherPE 18:2e_20:3	0.15327	0.33806
PE 17:1_18:1	-0.06637	0.33147
EtherPC 16:0e_22:6	0.1236	0.32931
PE 18:0_22:6	-0.06075	0.32883
PE 18:0_20:4	0.13902	0.3265
EtherPC 16:0e_22:4	0.08775	0.32623
FAHFA 18:2_18:1	-0.12786	0.32611
LPC 22:5/0:0	-0.14772	0.3208
TG 54:5	-0.15727	0.3199
Cer_NS d18:1_22:0	-0.074533	0.31791
PE 18:0_22:4	-0.06365	0.30911
LPC 23:0/0:0	-0.095261	0.30825
PE 16:0_20:5	0.1408	0.30105
PC 39:6	-0.27947	0.30071
FA 17:0	-0.08439	0.30064
EtherPC 18:0e_18:1	-0.05333	0.29395
PC 33:4	-0.049482	0.2884
FA 23:0	-0.15508	0.2837
SM d41:0	-0.12605	0.28162
PC 38:6	-0.060586	0.27973
EtherPE 18:1e_22:5	-0.099225	0.27398
PC 40:6	-0.010596	0.2693
SM d41:1	0.065738	0.26825
LPC 0:0/18:2	-0.028496	0.25909
PC 36:4	-0.030658	0.25747
EtherPE 16:1e_20:3	0.062816	0.25059
FA 14:0	-0.040306	0.24546
PI 18:0_20:2	-0.10011	0.24411
LPC 0:0/20:4	-0.1715	0.24118
PE 18:1_22:6	0.039136	0.24084
LPC 0:0/16:1	-0.048801	0.23854
EtherPE 18:1e_22:3	-0.042656	0.23131
HexCer_NS d18:1_25:1	0.09398	0.23116
TG 53:2	0.10643	0.22391
PI 16:0_20:4	-0.06342	0.221
EtherPC 18:1e_16:0	-0.038316	0.22035
PE 17:0_18:1	0.083548	0.21684
SM d40:3	0.035861	0.21582
PC 34:0	0.073736	0.20856
SM d38:1	-0.025748	0.208
FA 22:1	-0.047925	0.20482
PC 30:0	-0.043931	0.2011
SM d42:4	0.06315	0.19896
EtherPE 18:1e_20:2	-0.033928	0.1977
PE 16:0_18:0	0.042764	0.19542
TG 16:1_16:1_18:2	0.28166	0.1937
TG 54:3	0.084278	0.19211
SHexCer d34:1	-0.042024	0.1888
PC 31:0	-0.025241	0.18778
SM d14:3_28:2	0.013609	0.18714
SM d40:1	0.122	0.18693
SM d33:1	-0.02046	0.18458
LPC 17:1/0:0	-0.028302	0.17897
TG 54:2	-0.12846	0.17824
FA 16:1	-0.035831	0.17681
PC 38:4	-0.033003	0.16651
EtherPE 18:1e_16:0	-0.01496	0.16513
LPC 0:0/19:0	-0.02133	0.16433
HexCer_NS d18:1_22:1	0.0505	0.16039
FA 17:1	-0.026652	0.15956
FA 20:4	-0.086179	0.15696
SHexCer d40:2	0.0849	0.15512
FA 22:4	0.030847	0.13966
PI 16:1_18:1	-0.019471	0.13901
EtherPE 16:1e_16:1	0.049812	0.13891
PI 18:0_20:3	-0.014959	0.13882
DG 18:1_18:1	-0.050658	0.13879
PS 40:6	-0.3561	0.13816
SHexCer d42:2	0.056682	0.13805
LPC 0:0/16:0	0.016096	0.13521
PI 20:1_20:3	-0.015276	0.13443
TG 50:3	0.066864	0.13259
EtherPE 18:2e_16:1	0.038402	0.13072
PC 32:0	-0.011288	0.12966
SHexCer d36:2	-0.011358	0.12491
LPE 18:2	-0.06451	0.12324
PS 38:4	0.1692	0.12053
TG 58:8	0.069566	0.12021
PC 35:2	-0.022297	0.11696
PI 18:0_18:1	0.11503	0.11669
EtherPC 16:1e_18:2	-0.048523	0.11564
LPE 18:0	-0.029639	0.11353
PC 42:8	0.077712	0.11121
PE 18:1_20:4	0.052221	0.11091
EtherPE 16:1e_17:0	-0.03971	0.10951
PC 35:3	0.0091763	0.1064
PI 19:0_20:4	0.0061649	0.103
PE 16:0_20:4	0.07651	0.099346
PC 38:3	-0.035212	0.095171
FA 10:0	-0.0005339	0.09406
PS 21:0_22:5	0.14499	0.093874
PC 42:7	-0.0067785	0.09191
SM d40:2	0.0027323	0.091831
PC 14:0_20:4	0.47898	0.089833
LPC 20:2/0:0	0.26627	0.086893
TG 50:2	0.081873	0.084895
PEtOH 16:0_20:4	0.036828	0.080758
SM d32:1	0.0064263	0.076473
PC 37:3	-0.010874	0.074515
PE 16:1_18:2	0.0014358	0.073659
LPC 0:0/18:0	0.0035213	0.068655
PC 33:3	-0.020342	0.068606
PS 21:1_20:4	-0.14603	0.06781
Cer_NS d18:1_23:0	-0.098669	0.066435
SM d42:2	0.095341	0.064024
FA 18:2	0.060914	0.062041
PS 22:0_18:1	0.093101	0.062
PS 18:1_22:5	0.015469	0.060903
SM d39:1	0.011581	0.060425
Cer_NS d18:1_24:0	-0.0094044	0.060379
HexCer_NS d18:1_21:0	-0.070429	0.059904
EtherPC 16:0e_18:2	0.030558	0.059614
Cer_NS d18:1_18:0	0.040112	0.059518
PC 46:5	0.027769	0.058906
PS 36:3	0.01855	0.057358
PS 18:0_22:5	0.060742	0.051328
FA 20:0	-0.0020998	0.050806
EtherPC 18:1e_20:4	-0.017829	0.04945
SM d32:2	-0.028055	0.049423
PC 36:3	0.020499	0.048016
EtherPC 18:1e_22:6	-0.0031564	0.047668
SM d42:3	-0.02762	0.046791
EtherPE 16:1e_20:5	0.047083	0.046332
SM d17:1_20:0	0.024847	0.044645
Cer_NS d18:2_20:0	-0.069644	0.040491
TG 16:0_18:2_18:2	-0.046836	0.038755
SM d40:0	0.0036117	0.038443
PS 18:0_20:3	0.023498	0.038087
PS 21:0_18:1	0.0055502	0.03763
PC 17:0_18:1	-0.023396	0.035263
PI 18:1_18:1	0.078082	0.03236
FA 21:0	0.0030986	0.03066
PC 19:0_18:2	0.001502	0.030182
LPC 20:4/0:0	0.014407	0.028977
SM d36:1	0.10199	0.02791
PE 17:0_20:4	0.05489	0.024926
TG 48:1	-0.0017245	0.024826
EtherPC 16:0e_16:0	0.059359	0.023284
FA 16:0	-0.013922	0.02306
DG 18:0_18:1	0.056472	0.023019
PS 21:0_20:3	0.10341	0.021428
PC 32:2	0.13301	0.02093
FA 19:0	-0.006129	0.020545
PC 30:1	-0.020795	0.02016
FA 24:1	0.07195	0.018979
PI 18:0_20:1	0.062973	0.015228
FA 20:1	-0.034334	0.015189
PS 34:2	0.092887	0.012979
PC 16:1_18:2	0.0039375	0.012724
TG 54:4	0.041841	0.012715
HexCer_NS d18:1_16:0	0.003465	0.012594
EtherPC 16:0e_20:4	-0.030331	0.012405
PS 18:0_22:4	0.04321	0.012343
PS 40:3	0.12568	0.012141
PI 18:1_20:4	0.050584	0.012083
PC 16:0_18:1	0.022555	0.0090129
PE 16:0_22:6	0.011763	0.0075678
SM d32:0	0.1902	0.0069145
PE 16:1_16:1	-0.019594	0.0064009
TG 15:0_18:1_18:2	-0.075805	0.0018993
PC 14:0_18:2	-0.0060399	0.0017047
PC 33:1	-0.20891	0.0013974
